# Supplementary material for: A Framework for Implementing Metaheuristic Algorithms Using Intercellular Communication
Source: Front Bioeng Biotechnol. 2021 May 10;9:660148. doi: 10.3389/fbioe.2021.660148 (PMC8141851; doi:10.3389/fbioe.2021.660148)
Supplement: Supplementary file 4 [file Data_Sheet_1.ZIP]

Archive with 11 entries (8 files):
- CA/
- CA/gameOfLife.c
- __MACOSX/CA/._gameOfLife.c
- SA/
- SA/rnd_.h
- SA/sa.c
- SGA/
- SGA/.DS_Store
- __MACOSX/SGA/._.DS_Store
- SGA/sga.cpp
- __MACOSX/SGA/._sga.cpp
