# Supplementary material for: A Framework for Implementing Metaheuristic Algorithms Using Intercellular Communication
Source: Front Bioeng Biotechnol. 2021 May 10;9:660148. doi: 10.3389/fbioe.2021.660148 (PMC8141851; doi:10.3389/fbioe.2021.660148)
Supplement: Supplementary file 4 [file Data_Sheet_1.ZIP › SA/rnd_.h]

uint64_t rdtsc(){
    unsigned int lo,hi;
    __asm__ __volatile__ ("rdtsc" : "=a" (lo), "=d" (hi));
    return ((uint64_t)hi << 32) | lo;
}
int rndD(int a, int b)
{
    srand(rdtsc());
    return (rand() % b + a);
}
float rndF(float a, float b)
{
    srand(rdtsc());
    float scale = rand() / (float) RAND_MAX; 
    return a + scale * (b - a);
}
double min(double a, double b)
{
    return (a > b)? b : a;
}
