# Supplementary material for: A Framework for Implementing Metaheuristic Algorithms Using Intercellular Communication
Source: Front Bioeng Biotechnol. 2021 May 10;9:660148. doi: 10.3389/fbioe.2021.660148 (PMC8141851; doi:10.3389/fbioe.2021.660148)
Supplement: Supplementary file 5 [file Data_Sheet_2.ZIP]

Archive with 3 entries (3 files):
- CA.gro
- SA.gro
- SGA.gro
