# Supplementary material for: A Framework for Implementing Metaheuristic Algorithms Using Intercellular Communication
Source: Front Bioeng Biotechnol. 2021 May 10;9:660148. doi: 10.3389/fbioe.2021.660148 (PMC8141851; doi:10.3389/fbioe.2021.660148)
Supplement: Supplementary file 5 [file Data_Sheet_2.ZIP › CA.gro]

include gro
set ( "dt", 0.1 );
set ( "population_max", 2000000 );

t1 := 0;

set ("signals", 1.0); //0.0: off, 1.0: on
set ("signals_draw", 1.0);
grid("continuous", "gro_original", 10, 10, 8);

s1 := s_signal([kdiff := 0.3, kdeg := 0.3]);
atc := s_signal([kdiff := 0.9, kdeg := 0.3]);

genes([	name := "LacIm",
		proteins := {"LacIm"},
		promoter := [function := "YES", transcription_factors := {"high"}],
		prot_act_times := [times := {1.0}, variabilities := {0.0}],
		prot_deg_times := [times := {0.1}, variabilities := {0.0}]
	]);

genes([	name := "cI",
		proteins := {"cI"},
		promoter := [function := "YES", transcription_factors := {"low"}],
		prot_act_times := [times := {5.0}, variabilities := {0.0}],
		prot_deg_times := [times := {0.1}, variabilities := {0.0}]
	]);

genes([	name := "LacI",
		proteins := {"LacI"},
		promoter := [function := "NOT", transcription_factors := {"cI"}],
		prot_act_times := [times := {1.0}, variabilities := {0.0}],
		prot_deg_times := [times := {0.1}, variabilities := {0.0}]
	]);

genes([	name := "Band",
		proteins := {"LuxI","RFP"},
		promoter := [function := "AND", transcription_factors := {"-LacIm","-LacI"}],
		prot_act_times := [times := {30.0, 15.0}, variabilities := {0.0, 0.0}],
		prot_deg_times := [times := {0.1, 0.1}, variabilities := {0.0, 0.0}]
	]);

genes([	name := "Tet",
		proteins := {"TetR"},
		promoter := [function := "NOT", transcription_factors := {"atc"}],
		prot_act_times := [times := {1.0}, variabilities := {0.0}],
		prot_deg_times := [times := {0.1}, variabilities := {0.0}]
	]);

genes([	name := "Switch",
		proteins := {"LuxI","GFP"},
		promoter := [function := "NOT", transcription_factors := {"TetR"}],
		prot_act_times := [times := {30.0, 15.0}, variabilities := {0.0, 0.0}],
		prot_deg_times := [times := {0.1, 0.1}, variabilities := {0.0, 0.0}]
	]);

plasmids_genes([ pS := {"Tet","Switch"},
				 pB := {"LacIm","cI", "LacI", "Band"}]);

action({"-GFP","-RFP"},"paint",{"0","0","0","0"}); // Grey
action({"GFP","RFP"},"paint",{"200","0","0","0"}); //  Green
action({"GFP","-RFP"},"paint",{"200","0","0","0"}); // Green
action({"-GFP","RFP"},"paint",{"0","200","0","0"}); // Red

action({"LuxI"},"s_emit_signal",{tostring(s1),"2.0", "exact"});

action({},"s_get_QS",{tostring(s1),">","0.9","high"});
action({},"s_get_QS",{tostring(s1),">","0.0001","low"});
action({},"s_get_QS",{tostring(atc),">","0.001","atc"});

action({},"set_growth_rate",{"0.00000"});

program p() :=
{
	skip();
};

program main() := {

	true: {
		t1 := t1+dt;
	}

	t1 < 60: {
		s_set_signal(atc, 15000, 0, 0);
	}

	c_ecolis(5000, 0, 0, 200, {"pB"}, program p());
	c_ecolis(300, 0, 0, 200, {"pS","pB"}, program p());
};
