# Supplementary material for: A Framework for Implementing Metaheuristic Algorithms Using Intercellular Communication
Source: Front Bioeng Biotechnol. 2021 May 10;9:660148. doi: 10.3389/fbioe.2021.660148 (PMC8141851; doi:10.3389/fbioe.2021.660148)
Supplement: Supplementary file 5 [file Data_Sheet_2.ZIP › SA.gro]

include gro
set ( "dt", 0.1 );
set ( "population_max", 10000);

set ("signals", 1.0);
set ("signals_draw", 1.0);

grid("continuous", "gro_original", 10, 10, 8);
iptg1 := s_signal([kdiff := 1.0, kdeg:= 0.0001]);

genes([	name := "LacI",
		proteins := {"LacI"},
		promoter := [function := "NOT", transcription_factors := {"ip1"},
		noise := [toOff := 0.0, toOn := 0.5, noise_time:= 200.0]],
		prot_act_times := [times := {12.0}, variabilities := {3.0}],
		prot_deg_times := [times := {1.0}, variabilities := {0.2}]
]);

genes([	name := "LacII",
		proteins := {"LacII"},
		promoter := [function := "NOT", transcription_factors := {"ip2"},
		noise := [toOff := 0.0, toOn := 0.5, noise_time:= 200.0]],
		prot_act_times := [times := {10.0}, variabilities := {3.0}],
		prot_deg_times := [times := {3.0}, variabilities := {0.5}]
]);

genes([	name := "LacIII",
		proteins := {"LacIII"},
		promoter := [function := "NOT", transcription_factors := {"ip3"},
		noise := [toOff := 0.0, toOn := 0.5, noise_time:= 200.0]],
		prot_act_times := [times := {8.0}, variabilities := {2.5}],
		prot_deg_times := [times := {5.0}, variabilities := {1.0}]
]);

genes([	name := "LacIV",
		proteins := {"LacIV"},
		promoter := [function := "NOT", transcription_factors := {"ip4"},
		noise := [toOff := 0.0, toOn := 0.5, noise_time:= 200.0]],
		prot_act_times := [times := {6.0}, variabilities := {2.5}],
		prot_deg_times := [times := {4.0}, variabilities := {1.0}]
]);

genes([	name := "Mov1Operon",
	proteins := {"Rel1"},
	promoter := [function := "NOT", transcription_factors := {"LacI"}],
	prot_act_times := [times := {20.0}, variabilities := {6.0}],
	prot_deg_times := [times := {10.0}, variabilities := {2.0}]
]);

genes([	name := "Mov2Operon",
	proteins := {"Rel2"},
	promoter := [function := "NOT", transcription_factors := {"LacII"}],
	prot_act_times := [times := {20.0}, variabilities := {6.0}],
	prot_deg_times := [times := {10.0}, variabilities := {2.0}]
]);

genes([	name := "Mov3Operon",
	proteins := {"Rel3"},
	promoter := [function := "NOT", transcription_factors := {"LacIII"}],
	prot_act_times := [times := {20.0}, variabilities := {6.0}],
	prot_deg_times := [times := {10.0}, variabilities := {2.0}]
]);

genes([	name := "Mov4Operon",
	proteins := {"Rel4"},
	promoter := [function := "NOT", transcription_factors := {"LacIV"}],
	prot_act_times := [times := {20.0}, variabilities := {6.0}],
	prot_deg_times := [times := {10.0}, variabilities := {2.0}]
]);

genes([	name := "Cargo1Operon",
		proteins := {"p1"},
		promoter := [function := "TRUE"],
		prot_act_times := [times := {20.0}, variabilities := {6.0}],
		prot_deg_times := [times := {5.0}, variabilities := {1.0}]
]);

genes([	name := "Cargo2Operon",
		proteins := {"p2"},
		promoter := [function := "TRUE"],
		prot_act_times := [times := {20.0}, variabilities := {6.0}],
		prot_deg_times := [times := {5.0}, variabilities := {1.0}]
]);

genes([	name := "Cargo3Operon",
		proteins := {"p3"},
		promoter := [function := "TRUE"],
		prot_act_times := [times := {20.0}, variabilities := {6.0}],
		prot_deg_times := [times := {5.0}, variabilities := {1.0}]
]);

genes([	name := "Cargo4Operon",
		proteins := {"p4"},
		promoter := [function := "TRUE"],
		prot_act_times := [times := {20.0}, variabilities := {6.0}],
		prot_deg_times := [times := {5.0}, variabilities := {1.0}]
]);

genes([	name := "F1",
		proteins := {"NOK"},
		promoter := [function := "OR", transcription_factors := {"p3","p4"}],
		//noise := [toOff := 0.0, toOn := 0.5, noise_time:= 200.0]],
		prot_act_times := [times := {12.0}, variabilities := {3.0}],
		prot_deg_times := [times := {1.0}, variabilities := {0.2}]
]);
	
genes([	name := "F2",
		proteins := {"OK"},
		promoter := [function := "AND", transcription_factors := {"p1","p2"}],
		//noise := [toOff := 0.0, toOn := 0.5, noise_time:= 200.0]],
		prot_act_times := [times := {12.0}, variabilities := {3.0}],
		prot_deg_times := [times := {1.0}, variabilities := {0.2}]
]);
	
genes([	name := "F3",
		proteins := {"GFP"},
		promoter := [function := "AND", transcription_factors := {"-NOK","OK"}],
		//noise := [toOff := 0.0, toOn := 0.5, noise_time:= 200.0]],
		prot_act_times := [times := {12.0}, variabilities := {3.0}],
		prot_deg_times := [times := {1.0}, variabilities := {0.2}]
]);

plasmids_genes([ p1 := {"LacI", "Mov1Operon", "Cargo1Operon"},
				 p2 := {"LacII", "Mov2Operon", "Cargo2Operon"},
				 p3 := {"LacIII", "Mov3Operon", "Cargo3Operon"},
                 p4 := {"LacIV", "Mov4Operon", "Cargo4Operon"},
                 pEval := {"F1", "F2", "F3"}]);

action({"Rel1"}, "conjugate", {"p1","0.2"});
action({"Rel2"}, "conjugate", {"p2","0.2"});
action({"Rel3"}, "conjugate", {"p3","0.2"});
action({"Rel4"}, "conjugate", {"p4","0.2"});

action({"GFP"}, "paint", {"1200","0","0","0"});
action({"-p1","-p2","-p3","-p4"}, "paint", {"0","0","0","0"});

action({}, "s_get_QS", {tostring(iptg1), ">", "0.1", "ip1"});
action({}, "s_get_QS", {tostring(iptg1), ">", "0.00003", "ip2"});
action({}, "s_get_QS", {tostring(iptg1), ">", "0.000000005", "ip3"});
action({}, "s_get_QS", {tostring(iptg1), ">", "0.000000000001", "ip4"});
action({}, "set_growth_rate",{"0.012"});

program p() :=
{
	skip();
};

program main() := {
	true:
	{
		s_set_signal(iptg1, 10, 0, 0);
	}

	c_ecolis(25, 0, 0, 100, {"p1", "pEval"}, program p());
	c_ecolis(25, 0, 0, 100, {"p2", "pEval"}, program p());
	c_ecolis(25, 0, 0, 100, {"p3", "pEval"}, program p());
    c_ecolis(25, 0, 0, 100, {"p4", "pEval"}, program p());
	c_ecolis(100, 0, 0, 100, {"pEval"}, program p());
};
