# Supplementary material for: A Framework for Implementing Metaheuristic Algorithms Using Intercellular Communication
Source: Front Bioeng Biotechnol. 2021 May 10;9:660148. doi: 10.3389/fbioe.2021.660148 (PMC8141851; doi:10.3389/fbioe.2021.660148)
Supplement: Supplementary file 5 [file Data_Sheet_2.ZIP › SGA.gro]

include gro
set ( "dt", 0.1 );
set ( "population_max", 10000);

genes([	name := "F1",
		proteins := {"NOK"},
		promoter := [function := "OR", transcription_factors := {"p3","p4"}],
		//noise := [toOff := 0.0, toOn := 0.5, noise_time:= 200.0]],
		prot_act_times := [times := {12.0}, variabilities := {3.0}],
		prot_deg_times := [times := {1.0}, variabilities := {0.2}]
	]);
	
genes([	name := "F2",
		proteins := {"OK"},
		promoter := [function := "AND", transcription_factors := {"p1","p2"}],
		//noise := [toOff := 0.0, toOn := 0.5, noise_time:= 200.0]],
		prot_act_times := [times := {12.0}, variabilities := {3.0}],
		prot_deg_times := [times := {1.0}, variabilities := {0.2}]
	]);
	
genes([	name := "F3",
		proteins := {"GFP"},
		promoter := [function := "AND", transcription_factors := {"-NOK","OK"}],
		//noise := [toOff := 0.0, toOn := 0.5, noise_time:= 200.0]],
		prot_act_times := [times := {12.0}, variabilities := {3.0}],
		prot_deg_times := [times := {1.0}, variabilities := {0.2}]
	]);
	
genes([	name := "P1",
		proteins := {"p1"},
		promoter := [function := "TRUE"],
		prot_act_times := [times := {20.0}, variabilities := {6.0}],
		prot_deg_times := [times := {10.0}, variabilities := {2.0}]
	]);

genes([	name := "P2",
		proteins := {"p2"},
		promoter := [function := "TRUE"],
		prot_act_times := [times := {20.0}, variabilities := {6.0}],
		prot_deg_times := [times := {10.0}, variabilities := {2.0}]
	]);

genes([	name := "P3",
		proteins := {"p3"},
		promoter := [function := "TRUE"],
		prot_act_times := [times := {20.0}, variabilities := {6.0}],
		prot_deg_times := [times := {10.0}, variabilities := {2.0}]
	]);
	
genes([	name := "P4",
		proteins := {"p4"},
		promoter := [function := "TRUE"],
		prot_act_times := [times := {20.0}, variabilities := {6.0}],
		prot_deg_times := [times := {10.0}, variabilities := {2.0}]
	]);

plasmids_genes([ pFitness := {"F1", "F2", "F3"},
				 i1 := {"P1"},
				 i2 := {"P2"},
				 i3 := {"P3"},
				 i4 := {"P4"}]);

action({}, "conjugate", {"i1","0.2"});
action({}, "conjugate", {"i2","0.2"});
action({}, "conjugate", {"i3","0.2"});
action({}, "conjugate", {"i4","0.2"});

action({"GFP"}, "paint", {"1200","0","0","0"});
action({"-p1","-p2","-p3","-p4"}, "paint", {"0","0","0","0"});
action({}, "set_growth_rate",{"0.012"});

program p() :=
{
	skip();
};

program main() := {
	
	c_ecolis(25, 0, 0, 100, {"pFitness","i1"}, program p());
	c_ecolis(25, 0, 0, 100, {"pFitness","i2"}, program p());
	c_ecolis(25, 0, 0, 100, {"pFitness","i3"}, program p());
	c_ecolis(25, 0, 0, 100, {"pFitness","i4"}, program p());
	c_ecolis(100, 0, 0, 100, {"pFitness"}, program p());

};
